# Supplementary material for: In Vitro Antifungal Activity of Selected Essential Oils against Drug-Resistant Clinical Aspergillus spp. Strains
Source: Molecules. 2023 Oct 25;28(21):7259. doi: 10.3390/molecules28217259 (PMC10650698; doi:10.3390/molecules28217259)
Supplement: Supplementary file 1 [file molecules-28-07259-s001.zip]

Archive with 1 entries (1 files):
- molecules-2629026-supplementary.pdf
